# Supplementary material for: Consumption of Select Dietary Emulsifiers Exacerbates the Development of Spontaneous Intestinal Adenoma
Source: Int J Mol Sci. 2021 Mar 5;22(5):2602. doi: 10.3390/ijms22052602 (PMC7961571; doi:10.3390/ijms22052602)
Supplement: Supplementary file 1 [file ijms-22-02602-s001.zip]

Archive with 1 entries (1 files):
- ijms-1107941-supplementary.pptx
